# Supplementary material for: Evolutionary unique N-glycan-dependent protein quality control system plays pivotal roles in cellular fitness and extracellular vesicle transport in Cryptococcus neoformans
Source: eLife. 2025 May 27;13:RP103729. doi: 10.7554/eLife.103729 (PMC12113280; doi:10.7554/eLife.103729)
Supplement: Figure 4—source data 1. [file elife-103729-fig4-data1.zip]

Archive with 7 entries (6 files):
- Figure 4 - Source data 1/
- Figure 4 - Source data 1/Figure 4 - Supplemental Figure 1B - CFU raw data.xlsx
- Figure 4 - Source data 1/Figure 4 - Supplemental Figure 1C - CFU raw data.xlsx
- Figure 4 - Source data 1/Figure 4B - Melanin production raw data.xlsx
- Figure 4 - Source data 1/Figure 4C - capsule thickness raw data.xlsx
- Figure 4 - Source data 1/Figure 4D - in vivo survival curve raw data.pzfx
- Figure 4 - Source data 1/Figure 4E - in vitro survival raw data.xlsx
