# Supplementary material for: Evolutionary unique N-glycan-dependent protein quality control system plays pivotal roles in cellular fitness and extracellular vesicle transport in Cryptococcus neoformans
Source: eLife. 2025 May 27;13:RP103729. doi: 10.7554/eLife.103729 (PMC12113280; doi:10.7554/eLife.103729)
Supplement: Figure 7—source data 1. [file elife-103729-fig7-data1.zip]

Archive with 2 entries (1 files):
- Figure 7 -Source Data 1/
- Figure 7 -Source Data 1/Figure 7B-7F_virulence enzymes activity raw data.xlsx
