# Supplementary material for: Evolutionary unique N-glycan-dependent protein quality control system plays pivotal roles in cellular fitness and extracellular vesicle transport in Cryptococcus neoformans
Source: eLife. 2025 May 27;13:RP103729. doi: 10.7554/eLife.103729 (PMC12113280; doi:10.7554/eLife.103729)
Supplement: Figure 8—source data 15. [file elife-103729-fig8-data15.zip]

Archive with 3 entries (2 files):
- Figure 8 - Source Data 5/
- Figure 8 - Source Data 5/Figure 8A, 8B - NTA analysis and EV production raw data.xlsx
- Figure 8 - Source Data 5/Figure 8D - EV diameter raw data.xlsx
